# Supplementary material for: Hydrazine-Induced Sulfur Vacancies Promote Interfacial Charge Redistribution in ZnS/Gel-Derived TiO2 for Enhanced CO2 Activation and Methanation
Source: Gels. 2025 Dec 31;12(1):39. doi: 10.3390/gels12010039 (PMC12840932; doi:10.3390/gels12010039)
Supplement: Supplementary file 1 [file gels-12-00039-s001.zip]

Archive with 1 entries (1 files):
- gels-4042557-supplementary.pdf
